# Supplementary material for: Maternal and perinatal outcomes in women with eclampsia by mode of delivery at Riley mother baby hospital: a longitudinal case-series study
Source: BMC Pregnancy Childbirth. 2021 Jun 24;21:439. doi: 10.1186/s12884-021-03875-6 (PMC8228929; doi:10.1186/s12884-021-03875-6)
Supplement: Supplementary file 2 — Additional file 2. [file 12884_2021_3875_MOESM2_ESM.xlsx]

## Sheet: Sheet1
	<20 years = 1	Normal (18.5-24.9kg) = 1	Low ed. level = 1	Married = 1	Yes = 1	Housewives = 1	Rural = 1	Previous Hx of PET = 1	No=0	No=0	No=0	No=0	No=0	No=0	No=0	no=0	No=0	No=0	No=0	No=0	≤28 weeks=1	A positive = 1	Antepartum = 1	Single intrauterin pregnancy = 1	No=0	Teatching &Referral Hosp=1	From home = 1	No=0	Antihypertensive=1	Vaginal=1	Eclampsia=1	Spontaneous=1	No=0	No=0	No=0	No=0	No=0	No=0	<1000g=1	No=0	Fresh=1	Yes=1	Yes=1	Yes=1	Yes=1	Yes=1	Yes=1
	20-34 years = 2	Underwight(<18.5kg) = 2	Secondary = 2	Single = 2	No = 2	Students = 2	Urban = 2	New onset of PET = 2	Yes=1	Yes=1	Yes=1	Yes=1	Yes=1	Yes=1	Yes=1	Yes=1	Yes=1	Yes=1	Yes=1	Yes=1	28-33 weeks=2	A negative = 2	Intrapartum = 2	Twins pregnancy = 2	yes=1	County referral Hosp=2	Transferred = 2	Yes=1	Anticonvulsants=2	Caesarean=2	NRFS=2	Induced Miso=2	Yes=1	Yes=1	Yes=1	Yes=1	Yes=1	Yes=1	1000g-1500g=2	Yes=1	Macerated=2	N0=2	N0=2	No=0	No=0	No=0	No=0	<140/90=1	Trace=1
	35-44 years = 3	Overweight(25.0-29kg) = 3	Tertiary = 3			Self-employee = 3		Chronic HTN=3													34-37 weeks=3	B positive = 3	Postpartum = 3			Sub-county Hosp=3			Steroids=3	Ass. Vaginal del=3	Breech =3	Induced F.catheter=3							1600g-2400g=3		NA=0	NA=0	NA=0					≥140/90=2	1+=2
		Obese(>30kg) = 4				Employee=4		Eclampsia with normal BPs=4													38-40 weeks=4	B negative = 4				Health centre=4			Low-dose Aspirine=4		Failed induction=4	Catheter+Miso=4							2500g-4000g=4										3+=3
								Diabetes=5													>40 weeks=5	AB blood group = 5				Private Hosp=5			Multiples drugs=5		Previous scar=5	Oxytocin=5							>4000g=5										>3+=4
								SLE=6													LMP unknown=6	O negative = 6				Dispensary=6			No treatment=0		Twins=6	none=0
								HIV/AIDS=7														O positive = 7				none=0					Abrutio=7
								Thyroid disorders=8																							Post-term=8
								Hepatitis=9																							P.previa=9
								Cardiac disease=10																							Prolonged lab=10
								Kidney disease=11																							Poor obs Hx=11
								Epilepsia=12																							N/A=0
																															S. Oligo=12
								none- 0																							PROM=13
																															Arrested disorders=14
									*****								******			******
No	1.1. Socio-demographic characteristics							1.2. Clinical Characteristics																									Outcome
	Maternal age group	Maternal BMI group	Education level	Marital status	Health Insurance	Profession	Residence location	Medical History	Clinical presentation or complaint							convulsions	Obstetric history					Blood group- Rhesus factors	Gestational period at time of enrollment	Number of intrauterin foetus			Mode of admission						Maternal outcome					Foetal& neonatal outcome						Maternal oragns injuries
									Ep. pain	Dyspnea	Coma	Palpitation	LL oedema	Headache	Blurred vision		Nulliparous	Multiparous	Grand-Multiparous	History of preg.loss	Gestatinal age				ANC visit attendance	Facility of ANC visit		Treatment of HTN	Medications	Mode of delivery	Indication of C/S	Labour onset	PPH	Death	ICU admission	On follow up	Sequelae	Death	Birth weight	NBU admission	Stillbirth	Score >7	TOP≤28weeks	Kidney injury	Liver injury	Stroke	HELLP syndrome	BPs	Protein
1	3		2	1	1	3	1	0	0	0	0	0	0	1	0	1	0	1	0	0	2	7	3	1	1	4	1	0	5	2	1	1	0	0	0	1	0	0	2	1	0	1	2	0	0	0	0	2	3
2	3		3	1	1	4	1	0	0	0	0	0	0	1	0	1	0	0	1	0	2	3	2	1	1	6	1	0	5	1	0	1	0	0	0	1	0	0	2	0	0	1	2	0	0	0	0	2	3
3	2		2	1	1	1	1	0	0	0	1	0	0	0	0	0	0	1	0	1	3	1	3	1	1	6	2	0	5	1	0	1	0	0	0	1	0	1	3		0	0	2	0	0	0	0	2	3
4	2		2	2	1	1	1	0	0	0	0	0	0	0	0	1	1	0	0	0	3	1	3	1	1	4	2	0	5	2	1	1	0	0	0	1	0	0	3	0	0	1	2	0	0	0	0	1	3
5	2		1	1	2	1	1	0	0	0	0	0	0	0	0	1	0	1	0	0	6	1	3	1	1	6	2	1	2	2	1	1	0	0	0	1	0	0	2	0	0	1	2	0	0	0	0	2	3
6	2		1	2	1	1	1	0	0	0	0	0	0	1	0	1	0	1	0	0	2	1	3	1	1	4	1	0	5	2	2	1	0	0	0	1	0	0	3	1	0	0	2	0	0	0	0	2	1
7	1		2	2	1	2	2	0	1	0	0	0	0	1	0	1	1	0	0	0	3	3	3	1	0	0	2	1	5	2	1	1	0	0	0	1	0	0	3	0	0	1	2	0	0	0	0	2	1
8	1		2	2	1	2	1	0	0	0	0	0	0	1	0	1	1	0	0	0	6	5	3	i	1	4	1	0	5	1	0	1	0	0	0	1	0	0	4	0	0	1	2	0	0	0	0	2	2
9	2		2	2	2	2	1	0	0	0	0	0	0	1	0	0	1	0	0	0	4	1	3	1	0	0	2	0	2	1	0	1	0	0	0	1	0	0	4	0	0	1	2	0	0	0	0	1	2
10	2		2	1	1	1	1	0	0	0	0	0	0	0	0	1	1	0	0	0	2	1	3	1	1	2	2	1	5	1	0	4	0	0	0	1	0	1	3	0	1	2	2	0	0	0	0	2	2
11	2		2	1	2	3	2	0	0	0	0	0	0	1	0	1	0	1	0	1	2	1	3	1	1	4	2	1	2	2	2	1	0	0	0	1	0	0	2	1	0	2	2	0	0	0	0	2	2
12	3		2	1	1	1	1	0	0	0	1	0	0	1	0	0	0	1	0	0	1	3	3	1	1	6	2	0	2	1	0	2	0	0	0	1	0	0	1	0	0	1	2	0	0	0	0	2	3
13	2		3	1	1	1	2	0	1	0	1	0	1	1	0	0	0	1	0	0	1	1	3	1	1	2	1	1	5	1	0	2	0	0	0	1	0	0	1	1	0	1	2	0	1	0	1	2	3
14	3		2	1	1	1	1	0	1	0	1	0	0	1	0	0	0	1	0	1	3	6	3	1	1	6	1	0	5	2	14	1	0	0	0	1	0	0	3	0	0	1	2	0	0	0	0	1	3
15	2		1	1	1	1	1	0	0	0	0	0	0	0	0	1	0	0	1	0	4	3	3	1	1	2	2	0	5	1	0	1	0	0	0	1	0	0	4	0	0	1	2	1	1	0	0	2	3
16	2		2	1	2	1	1	0	0	0	0	0	0	1	0	1	1	0	0	0	4	4	3	1	1	6	1	0	2	2	1	0	0	0	0	1	0	0	4	1	0	1	2	0	1	0	1	2	3
17	2		2	2	1	1	1	0	1	0	0	0	0	1	0	1	1	0	0	0	3	3	3	1	1	3	2	0	5	2	1	0	0	0	0	1	0	0	4	0	0	1	2	0	0	0	0	2	4
18	2		3	1	2	1	1	0	1	0	0	0	1	1	0	1	1	0	0	0	3	7	3	1	1	4	1	0	5	1	0	1	0	0	0	1	0	0	3	0	0	1	2	0	0	0	0	2	3
19	1		2	1	1	1	1	0	0	0	0	0	0	0	0	1	1	0	0	0	2	1	3	1	1	4	2	0	5	2	1	0	0	0	0	1	0	0	3	0	0	1	2	0	0	0	0	2	4
20	3		2	2	1	1	1	0	0	0	0	0	1	1	0	1	0	1	0	0	2	1	3	1	1	4	2	0	5	2	1	0	0	0	1	1	0	0	3	1	0	1	2	0	0	0	0	2	3
21	1		1	2	1	3	1	0	0	0	0	0	0	0	0	1	1	0	0	0	2	7	3	1	1	6	2	1	2	2	1	1	0	0	0	1	0	0	2	0	0	1	2	0	1	0	0	2	3
22	2		1	2	1	3	1	0	0	0	0	0	0	1	0	1	1	0	0	0	2	1	3	1	1	5	1	1	5	1	0	1	0	0	0	1	0	0	3	0	0	1	2	1	1	0	1	2	4
23	3		2	1	1	1	1	0	0	0	0	0	1	0	0	1	0	0	1	0	2	7	3	1	1	4	2	1	2	1	0	1	0	0	0	1	0	0	2	0	0	1	2	1	1	0	1	2	4
24	1		2	2	1	2	1	0	0	0	0	0	1	0	0	1	1	0	0	0	3	1	3	1	1	4	1	1	5	2	1	0	0	0	0	1	0	0	2	1	0	1	2	1	0	0	0	2	1
25	1		2	2	2	2	1	3	0	0	0	0	1	1	0	1	1	0	0	0	3	7	3	1	0	0	2	0	2	1	0	4	0	0	0	1	0	0	3	0	0	1	2	0	0	0	0	2	4
26	2		2	1	1	1	1	0	1	0	1	0	1	1	0	1	1	0	0	0	4	7	3	1	1	1	2	1	5	1	0	1	0	0	0	1	0	0	3	0	0	1	2	0	0	0	0	2	4
27	2		3	1	2	3	1	0	1	0	0	0	1	1	0	1	0	1	0	1	6	7	3	1	1	5	1	0	5	2	1	0	0	0	0	1	0	0	4	1	0	1	1	0	0	0	0	2	3
28	2		2	1	2	1	1	0	1	0	0	0	1	1	0	1	0	1	0	0	6	7	3	1	1	4	2	0	5	2	1	0	0	0	0	1	0	0	3	0	0	1	2	0	0	1	1	2	3
29	2		3	1	1	1	1	0	1	0	0	0	0	1	0	1	1	0	0	0	1	3	3	1	1	4	2	0	5	1	0	2	0	0	0	1	0	0	1	1	0	2	2	1	0	0	1	2	3
30	2		3	1	1	4	1	0	1	0	0	0	1	1	1	1	0	1	0	0	3	1	3	1	1	3	2	0	5	1	0	4	0	0	0	1	0	0	3	0	0	1	2	0	1	0	1	2	3
31	2		2	1	2	1	1	0	0	0	0	0	0	1	0	1	0	1	0	0	6	1	3	1	1	4	1	0	5	1	0	1	0	0	0	1	0	1	2	0	1	0	0	0	0	0	0	2	3
32	2		2	1	2	1	1	0	1	0	0	0	0	1	1	1	0	1	0	0	4	7	3	1	1	4	1	0	5	2	1	1	0	0	0	1	0	0	4	0	0	1	2	0	0	0	0	2	3
33	3		1	2	2	1	1	0	1	0	0	0	0	1	0	1	0	1	0	0	2	4	3	1	1	6	2	0	5	2	1	0	0	0	0	1	0	0	3	1	0	2	2	0	1	0	1	2	3
34	2		1	2	2	1	1	0	0	0	0	0	0	1	0	1	0	1	0	0	2	3	3	1	1	3	2	0	5	2	1	1	0	0	0	1	0	0	2	1	0	2	2	0	0	0	0	1	3
35	2		2	2	2	1	1	0	0	0	0	0	0	0	0	1	0	1	0	0	4	7	3	1	1	4	2	0	5	2	1	0	0	0	0	1	0	0	3	1	0	2	2	0	0	0	0	2	3
36	2		2	1	2	1	1	0	0	0	0	0	0	1	0	1	0	1	0	1	1	7	3	1	1	2	1	0	5	1	0	2	0	0	0	1	0	0	1	1	0	1	2	0	0	0	0	2	3
37	2		3	2	2	3	2	0	0	0	0	0	1	1	1	1	1	0	0	0	2	7	3	1	1	4	2	0	5	2	1	1	0	0	0	1	0	0	3	1	0	2	2	0	0	0	0	2	1
38	3		1	1	2	1	1	0	1	0	0	0	1	0	0	1	0	1	0	1	2	7	3	1	1	4	1	0	5	2	1	1	0	0	0	1	0	0	3	0	0	1	2	0	0	0	0	2	3
39	2		3	1	1	1	1	0	0	0	0	0	1	0	0	1	1	0	0	0	2	3	3	1	1	4	1	0	5	2	1	0	0	0	1	1	0	0	3	0	0	1	2	0	0	0	0	1	3
40	2		3	2	2	3	2	0	1	0	0	0	1	0	0	1	0	1	0	0	2	5	3	1	1	4	1	0	5	1	0	1	0	0	0	1	0	0	2	0	0	1	2	0	0	0	0	2	3
41	1		1	2	2	2	1	0	0	0	0	0	0	1	0	1	1	0	0	0	4	7	3	1	1	6	2	0	5	2	1	0	0	0	0	`1	0	0	3	0	0	1	2	0	0	0	0	2	1
42	1		1	2	2	2	1	0	1	0	0	0	0	1	1	1	1	0	0	0	2	6	3	1	0	0	1	0	5	2	1	0	0	0	1	1	0	1	2	0	1	2	2	1	1	0	1	2	2
43	2		3	1	2	3	1	0	1	0	0	0	1	1	0	1	1	0	0	0	3	7	3	1	1	3	1	0	5	1	0	1	0	0	0	1	0	0	2	0	0	1	2	0	0	0	0	2	2
44	2		3	1	2	1	1	0	0	0	0	0	1	0	0	1	1	0	0	0	2	1	3	1	1	3	2	0	5	1	0	1	0	0	0	1	0	0	2	0	0	1	2	0	0	0	0	2	2
45	2		2	1	2	1	1	0	1	0	0	0	1	0	1	1	0	1	0	0	4	4	3	1	1	4	2	0	5	2	1	0	0	0	0	1	0	0	3	1	0	2	2	0	0	0	1	2	4
46	1		2	2	1	2	1	0	0	0	0	0	0	1	0	1	1	0	0	0	3	7	3	1	1	4	2	0	5	1	0	1	0	0	0	1	0	1	3	0	1	2	2	0	1	0	0	2	3
47	2		2	1	2	3	1	0	1	0	0	0	0	0	0	1	0	1	0	1	4	7	3	1	1	4	1	0	5	2	1	0	0	0	0	1	0	0	4	1	0	1	1	0	0	0	0	2	3
48	2		2	2	1	1	1	0	1	0	0	0	0	1	0	1	0	1	0	0	4	7	3	1	1	4	2	0	5	2	1	0	0	0	0	1	0	0	3	1	0	2	2	1	1	0	1	1	3
49	1		2	2	2	2	1	0	1	0	0	0	0	0	1	1	1	0	0	0	2	3	3	1	1	3	2	0	5	2	1	0	0	0	0	1	0	0	2	0	0	1	2	0	0	0	0	2	4
50	2		2	1	2	1	1	0	1	0	0	0	1	0	0	1	0	1	0	0	3	7	3	1	1	4	1	0	5	1	0	4	0	0	0	1	0	0	3	0	0	1	2	0	0	0	0	2	3
51	3		2	1	2	1	1	0	1	0	0	0	0	1	0	1	0	0	1	1	2	5	3	1	1	6	1	0	5	1	0	3	0	0	0	1	0	0	2	0	0	1	2	1	0	0	0	1	1
52	2		1	2	2	1	2	0	0	0	0	0	0	0	0	1	0	1	0	0	3	3	3	1	1	4	1	0	5	1	0	1	0	0	0	1	0	0	2	1	0	1	1	0	0	0	0	2	2
53	3		1	2	2	3	1	0	0	0	0	0	0	1	0	1	0	0	1	0	2	7	3	1	1	4	1	0	5	2	1	0	0	0	0	1	0	0	2	0	0	1	2	0	0	0	0	2	1
54
55
56
57
58
59
60
61
62
63
64
65
66
67
68
69
70
71
72
73
74
75
76
77
78
79
80
81
82
83
84
85
86
87
88
89
90
91
92
93
94
95
96
97
98
99
100
[truncated: 6 more columns]
